# Supplementary material for: Real-World Use, Prescribing Patterns, and Short-Term Clinical Evolution of Extensively Hydrolyzed and Hydrolyzed Rice Formulas in Infants with Cow’s Milk Protein Allergy: An Analysis from the ETAPA Project
Source: Nutrients. 2026 Jul 2;18(13):2137. doi: 10.3390/nu18132137 (PMC13363393; doi:10.3390/nu18132137)
Supplement: Supplementary file 1 [file nutrients-18-02137-s001.zip]

Archive with 1 entries (1 files):
- nutrients-4376582-supplementary.pdf
